# Supplementary material for: Cascade Amplifying Electrochemical Bioanalysis for Zearalenone Detection in Agricultural Products: Utilizing a Glucose–Fenton–HQ System on Bimetallic–ZIF@CNP Nanocomposites
Source: Foods. 2024 Oct 8;13(19):3192. doi: 10.3390/foods13193192 (PMC11475201; doi:10.3390/foods13193192)
Supplement: Supplementary file 1 [file foods-13-03192-s001.zip]

Archive with 1 entries (1 files):
- foods-3212299-supplementary.pdf
